# Supplementary material for: Genome-Wide Association Study of Starch Properties in Local Thai Rice
Source: Plants (Basel). 2023 Sep 17;12(18):3290. doi: 10.3390/plants12183290 (PMC10535886; doi:10.3390/plants12183290)
Supplement: Supplementary file 1 [file plants-12-03290-s001.zip]

Archive with 2 entries (2 files):
- 1_Supplementary Figure S1_S3.pdf
- 2_Supplementary Table S1-9 for GWAS_Starch properties.xlsx
