# Supplementary material for: Genome-Wide Association Study of Starch Properties in Local Thai Rice
Source: Plants (Basel). 2023 Sep 17;12(18):3290. doi: 10.3390/plants12183290 (PMC10535886; doi:10.3390/plants12183290)
Supplement: Supplementary file 1 [file plants-12-03290-s001.zip › 2_Supplementary Table S1-9 for GWAS_Starch properties.xlsx]

## Sheet: Table S1
Table S1 List of rice cultivars and phenotypic data used for association mapping. The average values of five technical replicates are shown.
No.	GS. No.	Cultivar	% AAC	% RAG	% SAG	% RS	% HI	% GI	Cluster Group
1	1000	NIC39	29.99 ± 0.23	17.62 ± 1.16	11.48 ± 0.99	3.83 ± 0.29	39.36 ± 2.61	61.32 ± 1.43	4
2	1066	Leuang Nuan 807	28.13 ± 0.17	17.59 ± 0.93	12.72 ± 0.97	3.70 ± 0.13	40.52 ± 2.79	61.96 ± 1.53	4
3	1110	Tah Mahk 102-10-5	26.99 ± 0.42	16.85 ± 1.37	10.08 ± 1.19	3.536 ± 0.16	39.20 ± 2.52	61.23 ± 1.38	4
4	1118	Bahng Pra 166	27.05 ± 1.20	17.34 ± 0.49	12.1 ± 0.75	3.52 ± 0.28	39.47 ± 2.59	61.38 ± 1.42	4
5	1237	Khao Nah Prang 126-18E-160	27.27 ± 0.27	16.03 ± 0.90	9.42 ± 1.57	3.64 ± 0.16	39.38 ± 3.00	61.33 ± 1.65	4
6	1273	Pak Sian 199-33-30	27.12 ± 0.33	17.56 ± 0.89	12.32 ± 1.31	3.61 ± 0.24	40.39 ± 2.99	61.89 ± 1.64	4
7	1326	Leuang 1-6	26.95 ± 0.14	18.08 ± 1.47	12.68 ± 1.27	3.31 ± 0.20	40.90 ± 1.85	62.17 ± 1.02	4
8	1340	Sai Bua 59-106-2	26.09 ± 0.72	18.38 ± 1.10	11.8 ± 1.00	3.51 ± 0.17	34.56 ± 3.65	58.68 ± 2.00	5
9	1516	BKN55-11-108	26.87 ± 0.07	16.57 ± 1.12	14.33 ± 0.53	3.59 ± 0.10	41.10 ± 3.94	62.27 ± 2.16	4
10	1520	BKN57-8-332	26.56 ± 0.39	16.68 ± 1.11	13.70 ± 1.09	3.652 ± 0.20	41.33 ± 2.03	62.4 ± 1.12	4
11	1547	Khao Ngah Chahng 107-16-111	26.56 ± 0.34	16.16 ± 0.79	13.05 ± 1.12	3.632 ± 0.14	40.39 ± 4.27	61.88 ± 2.34	4
12	1756	Unknown	21.29 ± 0.31	20.47 ± 1.22	8.33 ± 1.48	3.15 ± 0.25	40.07 ± 1.58	61.71 ± 0.87	1
13	2519	Khao Maled Lek	22.04 ± 0.64	18.69 ± 0.17	12.13 ± 1.19	3.18 ± 0.13	38.77 ± 4.59	60.99 ± 2.52	4
14	3034	Leuang Tah Aiam	30.90 ± 0.81	18.18 ± 1.29	12.74 ± 0.76	4.30 ± 0.23	38.49 ± 1.80	60.84 ± 0.99	4
15	3038	Leuang Rai La Gwian	27.20 ± 1.13	17.70 ± 0.44	10.95 ± 1.28	3.51 ± 0.13	36.72 ± 5.09	59.87 ± 2.79	5
16	3408	Ta Nod	31.71 ± 1.06	21.36 ± 0.82	13.08 ± 1.34	4.50 ± 0.34	39.80 ± 4.22	61.56 ± 2.32	4
17	3416	Tah Khui	28.88 ± 0.76	17.13 ± 1.30	13.22 ± 1.11	3.98 ± 0.31	39.38 ± 4.13	61.33 ± 2.27	4
18	3452	Tawng Kam	30.30 ± 0.56	18.06 ± 0.62	13.81 ± 0.22	4.17 ± 0.48	41.62 ± 3.72	62.56 ± 2.04	4
19	3460	Jampah Sawn	25.96 ± 0.61	17.46 ± 0.82	12.97 ± 0.57	3.54 ± 0.20	39.25 ± 3.10	61.26 ± 1.71	5
20	3512	Leuang Bai Man	30.94 ± 1.14	18.18 ± 0.37	13.34 ± 1.36	3.83 ± 0.41	39.10 ± 3.90	61.18 ± 2.14	5
21	3513	Khao' Kad	28.65 ± 0.56	18.94 ± 0.99	8.54 ± 0.70	3.96 ± 0.35	41.18 ± 4.36	62.32 ± 2.40	3
22	3515	Hua Kan-nah	29.67 ± 1.18	19.21 ± 1.01	10.17 ± 0.95	4.08 ± 0.13	41.81 ± 4.36	62.66 ± 2.40	3
23	3517	Wad Jan	28.39 ± 0.74	19.43 ± 0.85	11.48 ± 0.57	3.95 ± 0.11	39.19 ± 3.90	61.23 ± 2.14	4
24	3519	Gra Pow	29.18 ± 0.75	17.06 ± 0.90	10.36 ± 1.45	3.71 ± 0.66	40.28 ± 1.97	61.82 ± 1.08	4
25	3520	Khao' Prae	27.78 ± 0.44	17.32 ± 0.61	10.96 ± 1.50	3.37 ± 0.37	37.36 ± 2.34	60.22 ± 1.28	5
26	3548	Bai Si	25.80 ± 1.02	15.68 ± 0.42	12.52 ± 1.34	3.56 ± 0.11	37.76 ± 2.70	60.44 ± 1.48	5
27	3551	Khao Prajuab	29.48 ± 0.65	16.94 ± 1.01	11.02 ± 0.97	3.95 ± 0.21	38.49 ± 3.36	60.84 ± 1.84	4
28	3675	Khao Puang	27.53 ± 1.05	17.48 ± 1.32	12.16 ± 1.01	3.61 ± 0.40	42.03 ± 3.04	62.78 ± 1.67	4
29	3701	Khao Luang	26.98 ± 0.76	17.46 ± 1.19	12.10 ± 1.10	3.59 ± 0.24	40.22 ± 2.35	61.79 ± 1.29	4
30	3702	Gaew	25.25 ± 0.82	18.15 ± 0.89	10.77 ± 0.93	3.57 ± 0.37	38.43 ± 4.00	60.81 ± 2.20	4
31	3703	Sawng Ruang	28.17 ± 1.07	16.48 ± 0.62	12.17 ± 1.15	3.63 ± 0.21	40.56 ± 5.04	61.98 ± 2.77	4
32	3718	Khao' Luang Jaek	27.52 ± 1.11	17.07 ± 0.83	11.28 ± 0.71	3.57 ± 0.15	37.11 ± 2.22	60.08 ± 1.22	5
33	3721	Khao' Chawad	27.75 ± 0.82	17.64 ± 1.03	12.49 ± 0.43	3.56 ± 0.24	36.48 ± 4.31	59.74 ± 2.36	5
34	3802	Khiaw Yai	28.75 ± 0.56	18.89 ± 0.11	12.68 ± 0.74	3.73 ± 0.34	36.11 ± 3.83	59.54 ± 2.10	5
35	5366	Tawng Mah Eng	29.63 ± 1.21	19.26 ± 0.88	11.91 ± 1.04	3.78 ± 0.24	40.87 ± 2.54	62.15 ± 1.39	4
36	5410	Leuang Ton Khaeng	29.93 ± 0.78	18.12 ± 0.72	12.91 ± 1.18	3.68 ± 0.06	40.69 ± 3.46	62.05 ± 1.90	4
37	5558	Leuang Huan	26.68 ± 1.20	18.03 ± 0.87	11.37 ± 0.63	3.08 ± 0.14	37.09 ± 2.98	60.08 ± 1.64	5
38	6169	Leuang Hahng Mah	29.76 ± 0.29	17.13 ± 0.95	11.37 ± 0.85	3.96 ± 0.13	39.96 ± 3.00	61.65 ± 1.65	4
39	6851	Ti Nueng	27.81 ± 1.17	17.32 ± 0.61	11.11 ± 0.71	3.69 ± 0.16	37.84 ± 2.37	60.49 ± 1.3	4
40	6866	Puang Nahk	26.53 ± 0.77	16.16 ± 0.44	11.27 ± 0.88	3.23 ± 0.11	37.82 ± 4.08	60.47 ± 2.24	5
41	6868	Jek Chuey	25.24 ± 1.19	16.59 ± 0.98	10.45 ± 0.72	3.34 ± 0.14	36.15 ± 5.58	59.56 ± 3.06	5
42	9583	Khao Gaw Diaw	27.60 ± 1.24	16.60 ± 0.51	9.50 ± 0.96	3.64 ± 0.20	37.09 ± 3.41	60.07 ± 1.87	5
43	10651	Khao Tah Ex	31.11 ± 1.29	18.58 ± 0.79	10.74 ± 0.83	4.31 ± 0.12	37.66 ± 2.92	60.39 ± 1.61	4
44	10661	Hawm Surin	29.12 ± 0.75	17.41 ± 0.90	12.81 ± 0.96	3.95 ± 0.14	38.07 ± 3.49	60.61 ± 1.92	4
45	12936	Khao Hah Roi	29.71 ± 1.32	18.00 ± 0.91	13.07 ± 0.49	3.61 ± 0.17	36.97 ± 3.54	60.01 ± 1.94	5
46	13745	Supanburi 1	29.72 ± 1.2	17.32 ± 0.81	13.94 ± 0.97	3.79 ± 0.16	41.00 ± 3.75	62.22 ± 2.06	4
47	14148	Pin Gaew	27.49 ± 0.96	18.06 ± 0.96	13.55 ± 0.71	3.46 ± 0.11	40.21 ± 2.84	61.79 ± 1.56	4
48	21191	Rawd Ni	25.98 ± 0.76	19.04 ± 1.04	14.08 ± 0.90	3.38 ± 0.12	42.59 ± 4.62	63.09 ± 2.53	3
49	21332	Nok Kao	26.98 ± 1.28	18.66 ± 1.00	11.94 ± 0.90	3.27 ± 0.10	38.70 ± 3.04	60.96 ± 1.67	4
50	21334	Med Ma Kheua	27.22 ± 1.31	18.62 ± 0.58	11.76 ± 0.86	3.43 ± 0.08	37.81 ± 2.60	60.47 ± 1.42	4
51	467	Pin Gaew Bow 17-4-27	23.97 ± 0.51	19.11 ± 0.79	10.82 ± 0.89	3.08 ± 0.15	38.99 ± 5.65	61.12 ± 3.10	4
52	1007	OIC5 III	24.11 ± 0.94	19.28 ± 0.38	9.25 ± 0.95	3.17 ± 0.10	43.54 ± 5.43	63.61 ± 2.98	3
53	1090	Leuang Awn 151	25.50 ± 1.31	18.56 ± 0.99	9.97 ± 0.95	3.37 ± 0.12	42.57 ± 5.14	63.08 ± 2.82	3
54	1131	Gon Jud 8-4-118	23.84 ± 0.37	19.00 ± 1.02	11.02 ± 1.09	3.18 ± 0.11	40.10 ± 3.32	61.73 ± 1.82	4
55	1191	Ngah Chahng 372	26.78 ± 0.37	19.22 ± 0.99	12.10 ± 0.89	3.57 ± 0.16	37.14 ± 1.91	60.10 ± 1.05	5
56	1255	Klah 199-12-15	26.25 ± 0.33	18.02 ± 1.02	10.51 ± 0.95	3.49 ± 0.19	36.14 ± 5.11	59.55 ± 2.8	5
57	1274	Re Hawm 110-26-77	26.58 ± 0.55	18.04 ± 0.57	10.00 ± 0.39	3.55 ± 0.10	40.94 ± 3.92	62.19 ± 2.15	4
58	1507	Khao Bow 466-2-279	21.16 ± 1.37	19.64 ± 1.01	10.31 ± 1.01	3.14 ± 0.11	37.15 ± 2.43	60.11 ± 1.33	5
59	1514	BKN55-8-501	24.98 ± 0.46	19.11 ± 0.42	9.92 ± 0.81	3.19 ± 0.09	39.11 ± 2.65	61.18 ± 1.45	4
60	1731	Khao Kaset	23.76 ± 0.90	19.00 ± 0.27	10.65 ± 0.78	3.17 ± 0.12	38.77 ± 3.03	61.00 ± 1.66	4
61	3089	Khua Niaw	25.47 ± 0.83	18.40 ± 0.78	11.45 ± 0.93	3.50 ± 0.20	42.72 ± 2.56	63.17 ± 1.41	3
62	3742	Jampah	21.94 ± 0.41	19.17 ± 0.71	11.37 ± 0.64	3.09 ± 0.12	44.70 ± 3.16	64.25 ± 1.73	3
63	3743	Sabparod	23.72 ± 1.31	19.01 ± 0.41	10.74 ± 0.76	3.12 ± 0.12	42.83 ± 2.77	63.22 ± 1.52	3
64	5335	Toon Chalawng	25.18 ± 0.88	17.97 ± 0.77	12.24 ± 0.83	3.31 ± 0.15	41.18 ± 2.39	62.32 ± 1.31	4
65	5399	Nahng Bun Mee	22.52 ± 0.70	19.63 ± 0.51	11.76 ± 0.99	3.12 ± 0.20	44.00 ± 4.56	63.87 ± 2.50	3
66	5407	Ruang Diaw	21.57 ± 0.65	19.86 ± 0.75	11.66 ± 0.78	3.04 ± 0.16	40.00 ± 4.34	61.67 ± 2.38	4
67	5433	Gaen Jan	23.10 ± 0.55	19.60 ± 0.55	10.39 ± 0.93	3.15 ± 0.17	39.84 ± 3.04	61.58 ± 1.67	4
68	5545	Tah Jeua	22.04 ± 0.39	19.08 ± 0.28	9.57 ± 0.92	3.17 ± 0.10	38.72 ± 2.62	60.97 ± 1.44	4
69	5679	Khao Tah Haeng	23.82 ± 1.39	18.82 ± 0.44	10.99 ± 0.88	3.06 ± 0.12	39.43 ± 1.14	61.36 ± 0.63	4
70	5680	Khao Tah Haeng	24.37 ± 0.63	19.11 ± 0.36	10.49 ± 0.98	3.12 ± 0.12	42.86 ± 4.67	63.24 ± 2.56	3
71	5682	Setti	25.83 ± 0.19	17.31 ± 0.98	11.52 ± 0.97	3.49 ± 0.12	41.50 ± 4.31	62.50 ± 2.37	4
72	5684	Luang Pratahn	24.28 ± 0.61	19.27 ± 0.86	10.64 ± 0.89	3.06 ± 0.11	40.09 ± 1.51	61.72 ± 0.83	4
73	5691	Khao Supan	25.11 ± 1.29	16.90 ± 0.38	10.21 ± 0.78	3.42 ± 0.11	38.78 ± 1.39	61.00 ± 0.77	4
74	5694	Jed Ruang	26.74 ± 0.32	17.81 ± 0.98	11.05 ± 0.88	3.41 ± 0.12	44.70 ± 2.39	64.25 ± 1.31	3
75	5698	Jed Ruang	25.61 ± 0.09	17.38 ± 1.01	11.32 ± 0.87	3.40 ± 0.15	38.66 ± 2.96	60.93 ± 1.63	4
76	6146	Khao Tah Haeng 17	23.05 ± 0.88	19.32 ± 0.70	11.95 ± 0.91	3.08 ± 0.12	37.92 ± 3.24	60.53 ± 1.78	4
77	6147	Khao Gaew	24.70 ± 0.26	19.02 ± 0.50	10.87 ± 0.99	3.10 ± 0.11	37.24 ± 4.12	60.16 ± 2.26	4
78	6155	Khao Tah Haeng	24.34 ± 0.32	19.18 ± 0.90	11.73 ± 0.76	3.04 ± 0.19	39.74 ± 1.78	61.53 ± 0.98	4
79	6161	Khao Gaew	24.13 ± 0.61	19.04 ± 0.31	11.12 ± 0.50	3.01 ± 0.10	36.72 ± 4.55	59.87 ± 2.50	5
80	6162	Khao Gaew	24.70 ± 0.26	19.06 ± 0.59	10.92 ± 0.98	3.03 ± 0.11	37.33 ± 6.91	60.2 ± 3.79	5
81	14489	Khao Kaset	22.68 ± 0.98	19.01 ± 0.64	9.84 ± 0.43	3.04 ± 0.10	37.13 ± 4.37	60.09 ± 2.40	5
82	21111	Wad Boat	22.14 ± 0.75	19.34 ± 0.70	11.00 ± 0.98	3.13 ± 0.10	37.74 ± 3.45	60.43 ± 1.89	5
83	21112	Rawd Ni	23.86 ± 0.50	19.53 ± 0.95	11.46 ± 0.93	3.19 ± 0.15	40.69 ± 3.49	62.05 ± 1.92	4
84	21140	E-Khawd	22.36 ± 1.07	19.00 ± 0.81	10.51 ± 0.98	3.16 ± 0.11	37.54 ± 6.89	60.32 ± 3.78	5
85	21158	Leuang Nawng Kai	25.89 ± 0.97	17.32 ± 0.87	11.91 ± 0.24	3.57 ± 0.19	38.86 ± 5.88	61.04 ± 3.23	4
86	21181	Gahn Mayom	26.25 ± 1.29	17.29 ± 0.63	10.67 ± 0.95	3.75 ± 0.13	39.19 ± 3.13	61.23 ± 1.72	4
87	21213	Khao Mana	24.40 ± 0.29	19.27 ± 0.31	11.54 ± 0.74	3.16 ± 0.12	38.79 ± 3.21	61.01 ± 1.76	4
88	6429	Leuang Sung	24.81 ± 1.09	18.67 ± 0.33	10.18 ± 0.36	3.16 ± 0.12	37.28 ± 2.64	60.18 ± 1.45	5
89	6436	Setti	24.90 ± 1.04	19.81 ± 0.38	11.49 ± 0.87	3.12 ± 0.10	41.29 ± 3.27	62.38 ± 1.79	4
90	6437	Jed Ruang	24.51 ± 1.33	19.01 ± 0.67	12.62 ± 0.90	3.16 ± 0.16	43.21 ± 2.33	63.43 ± 1.28	3
91	6439	Jed Ruang	25.28 ± 0.15	17.75 ± 0.70	11.46 ± 0.92	3.62 ± 0.18	38.87 ± 4.14	61.05 ± 2.27	4
92	6445	Khao Luang	23.61 ± 0.52	19.33 ± 1.07	8.94 ± 0.55	3.09 ± 0.17	40.38 ± 1.38	61.88 ± 0.75	1
93	6447	Jed Ruang	23.29 ± 1.17	19.15 ± 0.47	11.34 ± 0.76	3.13 ± 0.10	38.83 ± 5.53	61.03 ± 3.04	4
94	6451	Unknown	24.30 ± 1.10	19.26 ± 0.67	12.00 ± 0.39	3.18 ± 0.11	40.44 ± 7.07	61.91 ± 3.88	4
95	6853	Payah Chom	24.65 ± 1.13	18.89 ± 0.98	11.55 ± 0.91	3.07 ± 0.12	40.77 ± 7.03	62.09 ± 3.86	4
96	6883	Khao Tah Haeng	25.33 ± 0.89	17.56 ± 0.95	11.94 ± 0.85	3.38 ± 0.10	37.69 ± 4.79	60.40 ± 2.63	5
97	6884	Khao Tah Haeng	26.42 ± 0.76	18.56 ± 0.74	12.65 ± 0.19	3.43 ± 0.10	40.23 ± 8.34	61.79 ± 4.58	5
98	6906	Khao Praguad	24.33 ± 1.34	19.23 ± 0.23	10.71 ± 0.79	3.12 ± 0.11	40.98 ± 2.84	62.21 ± 1.56	3
99	7125	RD27	25.52 ± 1.04	17.06 ± 0.53	10.17 ± 1.08	3.40 ± 0.14	42.86 ± 2.24	63.24 ± 1.23	3
100	7131	Khao Maled Lek	22.52 ± 1.00	20.06 ± 0.40	11.46 ± 0.80	3.08 ± 0.17	39.03 ± 3.20	61.14 ± 1.76	4
101	7132	Leuang Awn	24.78 ± 0.84	19.17 ± 0.39	13.45 ± 0.44	3.18 ± 0.10	36.76 ± 4.18	59.89 ± 2.30	5
102	7136	Khao Tah Mon	23.70 ± 0.89	19.62 ± 0.06	10.05 ± 0.76	2.99 ± 0.27	39.37 ± 4.44	61.32 ± 2.44	4
103	7140	Pluk Sek	25.29 ± 1.35	18.46 ± 0.77	11.88 ± 1.01	3.65 ± 0.12	41.01 ± 3.22	62.22 ± 1.77	4
104	7252	Yai Graeng	31.64 ± 0.26	17.90 ± 1.10	11.46 ± 0.69	4.10 ± 0.17	38.94 ± 3.57	61.09 ± 1.96	4
105	8025	Setti Nawk	24.07 ± 1.37	19.23 ± 0.21	11.70 ± 0.66	3.21 ± 0.11	40.12 ± 5.14	61.74 ± 2.82	3
106	9369	Khao Tah Mon	26.63 ± 0.79	18.13 ± 0.53	11.84 ± 0.91	3.49 ± 0.10	38.08 ± 4.15	60.61 ± 2.28	4
107	9582	Payah Chom	26.20 ± 0.62	19.27 ± 1.01	10.82 ± 0.35	3.45 ± 0.14	38.33 ± 2.79	60.75 ± 1.53	4
108	10653	Leuang Lah	27.47 ± 1.09	20.16 ± 0.50	11.46 ± 0.79	3.54 ± 0.17	38.59 ± 2.99	60.89 ± 1.64	4
109	12271	Leuang Awn	26.20 ± 1.17	19.70 ± 0.92	11.81 ± 0.94	3.44 ± 0.13	36.66 ± 4.47	59.84 ± 2.45	5
110	12278	Pin Tawng	27.39 ± 0.99	18.70 ± 0.48	11.13 ± 0.32	3.55 ± 0.14	37.88 ± 4.86	60.51 ± 2.67	4
111	12340	Jek Chuey	28.90 ± 1.32	18.79 ± 0.47	11.37 ± 0.14	3.51 ± 0.12	38.52 ± 2.24	60.86 ± 1.23	4
112	12391	Khao Tah Jeua	26.16 ± 1.11	18.58 ± 0.93	11.07 ± 0.94	3.56 ± 0.12	37.49 ± 5.29	60.29 ± 2.90	4
113	12392	Leuang Roi-et	25.33 ± 0.89	18.44 ± 0.31	11.05 ± 0.49	3.46 ± 0.13	36.44 ± 4.04	59.72 ± 2.22	5
114	12932	Khao Choo Chahd	29.88 ± 0.73	18.44 ± 0.76	9.80 ± 0.94	3.82 ± 0.14	35.15 ± 3.09	59.01 ± 1.70	5
115	12933	Khwan Chai	22.50 ± 0.20	19.30 ± 0.72	9.94 ± 0.86	3.19 ± 0.25	40.55 ± 3.58	61.97 ± 1.96	3
116	12937	Khao Tah Jeua	23.80 ± 1.18	19.09 ± 1.01	12.1 ± 0.64	3.14 ± 0.11	40.70 ± 4.77	62.05 ± 2.61	3
117	12940	Leuang Roi-et (1)	25.14 ± 0.45	17.54 ± 0.81	10.04 ± 0.57	3.74 ± 0.12	43.09 ± 6.33	63.36 ± 3.47	3
118	3554	Leuang Awn Bow	18.21 ± 0.31	20.94 ± 0.68	11.46 ± 0.45	2.70 ± 0.18	45.26 ± 4.43	64.56 ± 2.43	1
119	3812	Hawm Mali	16.64 ± 0.36	21.55 ± 1.06	12.06 ± 0.62	2.73 ± 0.17	41.50 ± 3.50	62.49 ± 1.92	1
120	3820	Maled Lek Bow	22.30 ± 0.85	19.19 ± 0.50	11.46 ± 0.64	3.29 ± 0.17	40.97 ± 3.70	62.20 ± 2.03	3
121	3875	Khao Pahk Grabawk	24.33 ± 0.12	19.34 ± 0.61	10.07 ± 0.47	3.30 ± 0.19	41.66 ± 3.79	62.58 ± 2.08	3
122	6426	Hawm Mali	14.14 ± 0.27	19.36 ± 0.62	13.17 ± 0.96	2.44 ± 0.20	43.65 ± 3.44	63.67 ± 1.89	3
123	7145	Hawm Mali	14.72 ± 0.19	20.29 ± 0.18	12.82 ± 0.35	2.65 ± 0.17	35.36 ± 6.70	59.12 ± 9.17	1
124	12347	Khao Med Lek	26.82 ± 0.36	17.74 ± 0.18	9.18 ± 0.75	3.72 ± 0.18	39.84 ± 2.90	61.58 ± 1.59	4
125	12382	Khao Gaw Diaw	20.12 ± 0.84	19.38 ± 0.49	9.86 ± 0.49	3.09 ± 0.16	43.63 ± 1.99	63.66 ± 1.09	3
126	12399	Niaw Bai Si	7.67 ± 0.78	21.73 ± 0.47	13.07 ± 0.75	2.36 ± 0.15	36.70 ± 5.16	59.86 ± 2.83	2
127	14230	Khao Mali	15.26 ± 0.50	20.51 ± 0.37	10.12 ± 0.84	2.60 ± 0.17	41.54 ± 3.20	62.51 ± 1.78	1
128	18431	Khao Dawk Mali 105	15.63 ± 0.15	20.10 ± 0.40	12.01 ± 0.26	2.65 ± 0.21	40.54 ± 7.31	61.97 ± 4.01	1
129	20547	Khao Mali	15.41 ± 0.07	20.03 ± 0.54	10.51 ± 0.43	2.70 ± 0.17	40.59 ± 6.35	61.99 ± 3.48	1
130	21094	Khao Mali	21.88 ± 0.56	18.98 ± 0.26	10.95 ± 0.59	3.06 ± 0.21	42.89 ± 1.57	63.26 ± 0.86	3
131	255	Khao Tod Lawng	26.47 ± 1.21	17.24 ± 0.81	9.99 ± 0.74	3.48 ± 0.22	37.05 ± 5.48	60.05 ± 3.01	4
132	536	Gow Ruang 17-2-106	23.56 ± 0.66	19.29 ± 0.75	10.58 ± 0.51	3.18 ± 0.10	41.12 ± 4.04	62.28 ± 2.22	3
133	774	Pin Gaew 13-24-13	22.56 ± 0.93	19.22 ± 0.41	11.39 ± 0.91	3.18 ± 0.16	36.95 ± 5.67	59.99 ± 3.11	5
134	851	Bahng Pra	30.27 ± 0.94	17.98 ± 0.44	10.46 ± 0.46	3.90 ± 0.26	39.44 ± 5.07	61.36 ± 2.78	4
135	1026	Puang Nahk 16	23.59 ± 0.55	18.25 ± 0.39	10.91 ± 0.77	3.17 ± 0.21	38.74 ± 6.06	60.98 ± 3.32	4
136	1094	Khao Jampi 54-8-60	29.42 ± 1.27	17.65 ± 0.69	10.72 ± 0.78	3.65 ± 0.21	38.18 ± 4.09	60.67 ± 2.24	4
137	1164	Nam Dawk Mai 595	27.73 ± 0.71	17.83 ± 0.12	12.74 ± 0.37	3.52 ± 0.28	38.65 ± 6.70	60.93 ± 3.68	5
138	1198	Pin Gaew 56	25.67 ± 1.87	17.84 ± 0.40	8.77 ± 0.98	3.44 ± 0.25	39.13 ± 7.12	61.19 ± 3.91	4
139	1210	Nahng Mon S-4	27.09 ± 1.23	17.45 ± 0.29	11.40 ± 1.08	3.57 ± 0.19	36.85 ± 4.59	59.94 ± 2.52	5
140	2023	Nahng Chalawng	28.01 ± 1.02	17.33 ± 0.25	11.45 ± 1.03	3.66 ± 0.14	35.65 ± 4.91	59.28 ± 2.70	5
141	2044	Chaw Ma Gawk Klahng	27.74 ± 1.35	17.72 ± 0.12	9.82 ± 0.96	3.52 ± 0.28	36.76 ± 6.99	59.89 ± 3.84	5
142	2731	Khao Gaw Diaw	28.09 ± 1.41	17.96 ± 0.74	10.99 ± 0.50	3.69 ± 0.14	39.07 ± 3.59	61.16 ± 1.97	4
143	3173	Ma Hah Wong	7.95 ± 0.74	18.75 ± 0.41	11.60 ± 0.63	2.28 ± 0.15	33.00 ± 9.10	57.83 ± 5.00	2
144	3504	Niaw Khiaw Ngoo	7.58 ± 0.63	20.65 ± 0.60	11.56 ± 0.51	2.29 ± 0.18	38.30 ± 6.83	60.74 ± 3.75	2
145	4659	Leb Nok	25.81 ± 1.02	15.14 ± 0.93	12.08 ± 0.43	3.31 ± 0.22	36.99 ± 3.36	60.02 ± 1.85	5
146	5369	Puang Ngern	21.74 ± 0.95	19.51 ± 0.79	10.70 ± 0.65	3.21 ± 0.17	34.73 ± 2.74	58.78 ± 1.50	5
147	6015	Lai Maejo	7.61 ± 1.14	21.67 ± 0.95	9.94 ± 0.91	2.28 ± 0.17	36.11 ± 4.84	59.54 ± 2.66	1
148	9264	Jed Ruang	26.95 ± 1.07	17.90 ± 0.89	12.59 ± 0.93	3.36 ± 0.11	34.52 ± 5.44	58.66 ± 2.99	5
149	10049	Aew Mod Daeng	32.73 ± 1.09	16.35 ± 0.72	11.55 ± 0.96	4.34 ± 0.26	36.91 ± 6.27	59.97 ± 3.44	4
150	10720	Pradoo Daeng	24.94 ± 1.03	19.12 ± 0.32	11.33 ± 0.72	3.18 ± 0.15	38.43 ± 3.43	60.81 ± 1.88	4
151	18998	San-Pah-Tawng Luang	8.04 ± 0.52	19.19 ± 1.08	11.85 ± 0.99	2.29 ± 0.30	37.69 ± 4.39	60.40 ± 2.41	2
152	19742	Loei	8.14 ± 0.99	18.39 ± 0.82	10.11 ± 0.83	2.35 ± 0.30	40.04 ± 7.89	61.69 ± 4.33	1
153	19772	Khao' Glam	7.72 ± 0.76	20.45 ± 0.60	11.52 ± 1.08	2.30 ± 0.17	42.06 ± 6.94	62.80 ± 3.81	1
154	21268	Jek Chuey	26.60 ± 1.00	17.87 ± 0.48	11.94 ± 0.71	3.39 ± 0.28	39.95 ± 4.10	61.64 ± 2.25	4
155	24545	Alham	30.41 ± 0.46	16.73 ± 1.08	12.03 ± 1.05	4.14 ± 0.21	37.30 ± 3.81	60.19 ± 2.09	4
156	24554	Nguang Chahng	8.80 ± 0.97	20.12 ± 0.54	10.12 ± 0.98	2.27 ± 0.17	39.86 ± 5.48	61.59 ± 3.01	1
157	24556	Mai Daeng	17.51 ± 1.43	21.88 ± 0.97	12.07 ± 0.90	2.52 ± 0.25	40.04 ± 3.09	61.69 ± 1.70	1
158	24558	Mali Dam	13.81 ± 1.08	22.36 ± 0.75	9.86 ± 0.97	2.48 ± 0.14	34.45 ± 5.52	58.62 ± 3.03	1
159	24561	Mali	8.18 ± 1.10	23.02 ± 1.01	10.59 ± 0.92	2.29 ± 0.17	39.39 ± 6.92	61.34 ± 3.80	1
160	24811	E-Khiaw Nawn Tung	27.98 ± 1.26	18.44 ± 0.56	11.97 ± 0.56	3.40 ± 0.23	33.27 ± 4.33	57.97 ± 2.38	5
161	24823	Khao' Niaw Dam Maw	7.74 ± 0.60	20.45 ± 1.06	7.81 ± 0.95	2.23 ± 0.16	37.43 ± 7.3	60.26 ± 4.01	1
162	24824	Khao' Niaw Dam Chaw Mai Pai	7.24 ± 0.55	21.20 ± 1.03	12.17 ± 0.99	2.29 ± 0.15	40.50 ± 6.64	61.95 ± 3.64	1
163	24825	Khao' Niaw Daeng Grahm Raed	8.61 ± 0.59	20.12 ± 0.82	13.37 ± 0.68	2.30 ± 0.21	38.09 ± 5.45	60.62 ± 2.99	2
164	24827	Khao' Niaw Dam 4	29.19 ± 1.14	16.97 ± 0.91	12.52 ± 1.07	3.52 ± 0.14	33.41 ± 2.33	58.05 ± 1.28	5
165	24832	Hawm Nahng Nuan	8.13 ± 0.74	21.21 ± 0.89	11.20 ± 0.74	2.26 ± 0.12	35.80 ± 9.62	59.36 ± 5.28	1
166	24833	Gam Nai Prom	8.16 ± 0.14	21.14 ± 0.61	10.50 ± 0.99	2.30 ± 0.11	37.52 ± 5.79	60.31 ± 3.18	1
167	24834	Gam Meuang Nan	7.04 ± 0.59	19.77 ± 1.15	11.57 ± 1.01	2.28 ± 0.16	37.83 ± 6.01	60.48 ± 3.30	1
168	24835	Gam Chiang Mai Ton Khiaw	8.65 ± 1.07	20.53 ± 0.89	11.59 ± 0.43	2.29 ± 0.12	39.09 ± 10.39	61.17 ± 5.70	1
169	24840	Niaw Dam Hawm Poo Khiaw	8.06 ± 0.72	19.99 ± 0.52	10.64 ± 1.03	2.30 ± 0.22	41.54 ± 8.67	62.51 ± 4.76	1
170	24565	Daeng Hawm Gulahb	16.35 ± 0.99	19.06 ± 0.40	14.37 ± 1.04	2.47 ± 0.23	39.48 ± 5.31	61.38 ± 2.92	2
171	24596	Bahng Taen	28.39 ± 0.57	17.94 ± 0.53	11.90 ± 1.15	3.46 ± 0.32	38.69 ± 7.01	60.95 ± 3.85	4
172	24633	Daw Daeng	8.78 ± 1.03	20.96 ± 1.07	8.99 ± 0.71	2.24 ± 0.21	38.91 ± 10.07	61.07 ± 5.53	1
173	24642	Pra In	8.91 ± 0.55	19.44 ± 0.80	10.45 ± 0.67	2.26 ± 0.26	40.25 ± 9.17	61.81 ± 5.03	1
174	24644	Kaset Daw	8.64 ± 0.66	20.25 ± 0.57	10.68 ± 0.97	2.26 ± 0.20	38.91 ± 11.97	61.07 ± 6.57	1
175	24645	Nahng Gerd	24.26 ± 1.05	19.15 ± 0.96	9.83 ± 0.98	3.248 ± 0.20	39.75 ± 10.7	61.53 ± 5.88	5
176	24646	Daw Yuan	8.82 ± 0.41	21.60 ± 1.09	11.14 ± 0.80	2.23 ± 0.13	32.93 ± 9.44	57.79 ± 5.18	2
177	24647	Kam Pai	8.64 ± 0.53	21.11 ± 1.20	12.84 ± 0.47	2.19 ± 0.26	34.27 ± 6.48	58.53 ± 3.56	2
178	24648	Lon Lao	8.26 ± 0.52	20.29 ± 1.09	11.28 ± 0.84	2.15 ± 0.18	36.15 ± 8.98	59.56 ± 4.93	2
179	24649	Gled Tow	8.41 ± 0.80	20.62 ± 0.64	10.97 ± 0.85	2.15 ± 0.29	41.74 ± 10.16	62.62 ± 5.58	1
180	24652	Khitom Luang	7.94 ± 0.70	20.75 ± 1.01	10.65 ± 1.08	2.16 ± 0.15	38.28 ± 10.96	60.73 ± 6.02	1
181	24653	Plah Kheng	8.32 ± 0.81	21.33 ± 0.86	11.44 ± 1.03	2.22 ± 0.30	38.51 ± 9.33	60.85 ± 5.12	1
182	24657	Lawd Gwian	8.35 ± 0.97	20.81 ± 0.20	10.05 ± 0.79	2.26 ± 0.11	36.2 ± 12.49	59.58 ± 6.86	2
183	24658	E-Meud	8.67 ± 0.97	23.05 ± 0.91	9.31 ± 0.62	2.17 ± 0.22	37.64 ± 9.56	60.37 ± 5.25	1
184	24659	Bua Luang	24.56 ± 0.50	20.30 ± 0.63	11.60 ± 0.59	3.27 ± 0.29	33.63 ± 6.66	58.17 ± 3.66	5
185	24660	It Khao	8.40 ± 0.78	19.92 ± 0.90	11.39 ± 0.96	2.23 ± 0.26	36.69 ± 9.88	59.85 ± 5.43	2
186	24662	Khao' Pan	8.59 ± 0.67	20.26 ± 1.08	11.59 ± 0.94	2.23 ± 0.23	38.40 ± 8.74	60.79 ± 4.80	2
187	24664	Ma Fai Dam	8.95 ± 0.82	19.00 ± 0.20	12.56 ± 0.91	2.24 ± 0.15	43.46 ± 7.54	63.57 ± 4.14	3
188	24709	Pa-gah Am-puen	25.22 ± 0.70	16.79 ± 0.84	13.56 ± 0.96	3.25 ± 0.22	37.65 ± 6.84	60.38 ± 3.76	4
189	24711	Mali Daeng Bow	17.45 ± 1.06	19.67 ± 0.48	13.12 ± 0.98	2.35 ± 0.24	38.64 ± 7.45	60.92 ± 4.09	2
190	24713	Mali Daeng San Nak	23.40 ± 0.98	19.19 ± 0.48	12.71 ± 0.60	3.20 ± 0.13	38.08 ± 3.99	60.62 ± 2.19	4
191	24718	Mali Daeng Yao Nak	17.97 ± 1.00	19.01 ± 0.59	11.73 ± 1.02	2.30 ± 0.17	37.02 ± 5.03	60.03 ± 2.76	2
192	24729	Nahng Dam	8.98 ± 1.08	19.64 ± 0.28	12.29 ± 0.97	2.24 ± 0.23	39.11 ± 5.26	61.18 ± 2.89	2
193	24750	Sahm Si	24.66 ± 0.90	19.03 ± 1.10	11.80 ± 0.85	3.26 ± 0.40	39.48 ± 2.96	61.38 ± 1.62	4
194	24762	Hawm Mali Daeng	17.13 ± 0.90	20.75 ± 0.93	11.57 ± 0.92	2.35 ± 0.42	41.00 ± 1.29	62.22 ± 0.71	1
195	24772	Khao' Gam	22.17 ± 0.44	19.09 ± 0.62	14.15 ± 0.98	3.22 ± 0.33	36.81 ± 2.22	59.92 ± 1.22	5
196	24783	Leuang Bahn Sang	30.56 ± 1.16	17.95 ± 0.49	14.44 ± 1.01	3.79 ± 0.33	40.03 ± 4.59	61.68 ± 2.52	5
197	24788	Dawk Mai Jan	31.55 ± 0.64	17.94 ± 0.81	14.19 ± 0.68	4.02 ± 0.20	40.26 ± 4.88	61.81 ± 2.69	4
198	24789	Leuang Awn	25.70 ± 0.77	18.06 ± 0.95	13.89 ± 0.60	3.27 ± 0.20	38.74 ± 3.22	60.98 ± 1.77	5
199	24799	Khao Nahng Mon	24.82 ± 1.01	19.79 ± 0.99	13.48 ± 0.44	3.23 ± 0.32	40.08 ± 6.60	61.71 ± 3.62	5
200	23898	Pathumthani 1	18.47 ± 1.03	21.48 ± 0.51	9.97 ± 0.71	2.85 ± 0.19	40.20 ± 5.25	61.78 ± 2.88	1
201	-	Niaw Sew Daeng	8.97 ± 0.67	21.11 ± 0.98	11.52 ± 1.15	2.16 ± 0.21	40.97 ± 4.22	52.20 ± 2.32	1
202	-	Hawm Gra-dang-ngah	24.90 ± 0.76	19.34 ± 0.94	11.72 ± 0.62	3.23 ± 0.25	39.28 ± 3.70	61.28 ± 2.03	4
203	-	Gam Nahng Pa-yah	8.65 ± 0.73	21.046 ± 0.72	11.73 ± 0.90	2.19 ± 0.24	42.41 ± 4.60	62.99 ± 2.53	1
204	-	Rathu Heenati	29.06 ± 0.64	18.78 ± 0.16	13.76 ± 1.15	3.79 ± 0.21	36.03 ± 5.04	59.49 ± 2.76	5
205	-	Hawm Gulahb Daeng	26.67 ± 1.09	18.95 ± 0.14	13.45 ± 0.57	3.22 ± 0.37	34.07 ± 3.87	58.42 ± 2.12	5
206	-	Hawm Daeng (Photoperiod insensitive)	25.45 ± 1.06	19.28 ± 0.36	12.71 ± 0.67	3.20 ± 0.27	35.60 ± 5.80	59.25 ± 3.19	5
207	-	Sang Yod	14.98 ± 1.14	22.39 ± 0.87	8.84 ± 0.91	2.33 ± 0.33	38.95 ± 1.80	61.09 ± 0.99	1
208	-	Hawm Mali Daeng	27.70 ± 1.37	17.53 ± 0.68	11.28 ± 0.84	3.39 ± 0.36	36.67 ± 4.22	59.84 ± 2.32	5
209	-	Nok Kum	21.75 ± 1.18	18.80 ± 0.44	13.74 ± 0.72	3.16 ± 0.31	41.93 ± 4.66	62.73 ± 2.56	3
210	-	Mae Pa-yah Tawng Dam	22.76 ± 1.10	18.71 ± 0.90	12.61 ± 0.97	3.21 ± 0.38	41.88 ± 6.07	62.70 ± 3.33	3
211	-	Hawm Nin	17.28 ± 1.33	19.36 ± 0.23	11.96 ± 0.91	2.55 ± 0.27	44.21 ± 7.27	63.98 ± 3.99	3
212	-	Gam Noi	9.06 ± 0.42	21.22 ± 0.78	11.28 ± 1.01	2.18 ± 0.31	37.93 ± 7.33	60.53 ± 4.02	1
213	-	Mali Dam	19.35 ± 1.06	20.90 ± 0.77	11.25 ± 0.87	2.78 ± 0.33	39.35 ± 5.45	61.31 ± 2.99	4
214	-	Riceberry	16.61 ± 1.32	19.31 ± 0.80	13.41 ± 0.42	2.27 ± 0.21	41.54 ± 6.65	62.51 ± 3.65	3
215	-	Dam Dahng	8.67 ± 0.99	23.05 ± 0.87	9.90 ± 1.14	2.15 ± 0.20	40.14 ± 4.69	61.75 ± 2.57	1
216	3321	Gam Liaw	28.70 ± 1.24	18.12 ± 0.31	12.17 ± 1.19	3.61 ± 0.41	36.70 ± 5.01	59.86 ± 2.75	5
217	4490	Gam Feuang	11.09 ± 0.74	19.16 ± 1.15	13.85 ± 0.89	2.20 ± 0.36	40.06 ± 4.81	61.70 ± 2.64	2
218	6230	Lai Mahk	30.45 ± 1.23	17.45 ± 1.09	10.80 ± 1.01	4.18 ± 0.20	40.49 ± 4.11	61.94 ± 2.25	4
219	7025	Loi Hah Ruang	33.06 ± 0.82	15.85 ± 0.82	11.50 ± 0.94	4.41 ± 0.27	38.51 ± 4.51	60.85 ± 2.47	4
220	9742	Chaw Pli Khao	8.74 ± 0.87	23.01 ± 0.41	12.31 ± 1.08	2.26 ± 0.27	39.06 ± 7.31	61.16 ± 4.02	1
221	21240	Niaw Dam Rai	8.78 ± 0.87	22.35 ± 0.25	10.92 ± 1.26	2.22 ± 0.21	38.16 ± 6.52	60.66 ± 3.58	1
222	23113	Khao' Gam	7.13 ± 0.67	21.61 ± 0.69	10.89 ± 1.05	2.11 ± 0.16	41.17 ± 6.29	62.31 ± 3.45	1
223	-	Tab Tim Chumpae (RD69)	19.25 ± 1.39	21.12 ± 0.72	9.68 ± 0.98	2.29 ± 0.22	42.60 ± 3.49	63.10 ± 1.91	1
224	-	Khao' Hawm Tai Wan	18.44 ± 1.42	20.96 ± 0.33	9.81 ± 0.99	2.28 ± 0.17	41.85 ± 5.12	62.69 ± 2.81	1
225	-	RD41	28.72 ± 1.18	19.12 ± 0.33	8.83 ± 0.74	3.69 ± 0.29	39.06 ± 4.37	61.15 ± 2.40	3
226	-	Hawm Supan	21.28 ± 1.28	20.20 ± 0.77	10.64 ± 1.00	3.26 ± 0.23	41.58 ± 1.57	62.54 ± 0.86	3
227	-	RD43	22.29 ± 1.06	21.00 ± 1.07	13.54 ± 1.04	3.13 ± 0.39	41.55 ± 2.75	62.52 ± 1.51	1
228	-	CH1	18.87 ± 1.50	19.15 ± 0.39	11.40 ± 0.54	2.76 ± 0.08	42.86 ± 2.47	63.24 ± 1.36	3
229	-	CH4	18.29 ± 0.96	19.10 ± 0.96	11.51 ± 1.06	2.79 ± 0.19	41.68 ± 4.91	62.59 ± 2.69	3
230	-	Chai Nat 1	29.84 ± 0.50	18.64 ± 1.01	10.02 ± 0.90	3.25 ± 0.16	38.19 ± 3.61	60.68 ± 1.98	4
		Average	22.17 ± 0.82	18.97 ± 0.71	11.14 ± 0.84	3.14 ± 0.20	39.14 ± 4.67	61.20 ± 2.57

## Sheet: Table S2
Table S2 Pearson correlation of 230 rice accessions associated with starch properties
	AAC	RAG	SAG	RS	HI
RAG	-0.73*
SAG	0.14	0.14
RS	0.94*	-0.73*	0.14
HI	-0.1	0.08	0	-0.09
GI	-0.1	0.08	0	-0.09	1
* Correlation is significant at the 0.05 level.

## Sheet: Table S3
Table S3 List of some highly significant SNPs from GWA mapping for various traits associated starch properties. Details are also given for MSU Locus ID and their putative functions from where the respective SNP was selected.
Chr	Position	Region	allele1	allele0	p-value	Locus	Description
1	38218116	promotor	T	C	4.04x10-22	LOC_Os01g65810	expressed protein
6	1765761	5'UTR	T	G	1.49x10-29	LOC_Os06g04200	starch synthase, putative, expressed
6	1765887	5'UTR	C	A	4.35x10-12	LOC_Os06g04200	starch synthase, putative, expressed
6	1766058	5'UTR	A	C	4.94x10-15	LOC_Os06g04200	starch synthase, putative, expressed
6	1767006	exon1	C	A	1.60x10-42	LOC_Os06g04200	starch synthase, putative, expressed
6	1769158	intron9	A	C	2.30x10-20	LOC_Os06g04200	starch synthase, putative, expressed
6	1769205	intron9	G	A	1.56x10-19	LOC_Os06g04200	starch synthase, putative, expressed
6	1769256	intron9	G	A	7.91x10-12	LOC_Os06g04200	starch synthase, putative, expressed
6	1770672	3'end	A	G	1.19x10-19	LOC_Os06g04200	starch synthase, putative, expressed
6	1770763	3'end	A	C	2.30x10-20	LOC_Os06g04200	starch synthase, putative, expressed
6	1770890	3'end	A	C	4.94x10-15	LOC_Os06g04200	starch synthase, putative, expressed
6	1770909	3'end	A	C	2.30x10-20	LOC_Os06g04200	starch synthase, putative, expressed
6	1770964	3'end	G	A	2.30x10-20	LOC_Os06g04200	starch synthase, putative, expressed
6	1771095	3'end	C	A	4.35x10-12	LOC_Os06g04200	starch synthase, putative, expressed
6	1771117	3'end	A	C	4.94x10-15	LOC_Os06g04200	starch synthase, putative, expressed
11	334302	exon2	C	A	1.34x10-15	LOC_Os11g01580	sodium/calcium exchanger protein, putative, expressed
11	334530	exon2	C	A	6.91x10-17	LOC_Os11g01580	sodium/calcium exchanger protein, putative, expressed
11	334582	exon2	C	A	3.51x10-14	LOC_Os11g01580	sodium/calcium exchanger protein, putative, expressed

## Sheet: Table S4
Table S4 List of candidate genes from LD Blocks nearby LOC_Os01g65810
No.	Name	Position	MAF	Alleles	Block	Locus	Description
1	SNP100399	38191912	0.491	T:C	1	LOC_Os01g65770	expressed protein
2	SNP100400	38191931	0.459	C:T	1	LOC_Os01g65770	expressed protein
3	SNP100401	38191993	0.491	A:G	1	LOC_Os01g65770	expressed protein
4	SNP100402	38192046	0.219	C:A	1	LOC_Os01g65770	expressed protein
5	SNP100403	38192739	0.356	C:T	2	-	-
6	SNP100408	38196377	0.386	A:G	2	-	-
7	SNP100409	38196556	0.354	A:C	2	-	-
8	SNP100410	38196604	0.382	T:A	2	-	-
9	SNP100411	38196620	0.378	C:A	2	-	-
10	SNP100412	38196673	0.376	C:A	2	-	-
11	SNP100413	38197535	0.397	C:A	2	LOC_Os01g65780	glycosyl transferase, putative, expressed
12	SNP100414	38197976	0.356	A:C	2	LOC_Os01g65780	glycosyl transferase, putative, expressed
13	SNP100415	38199976	0.356	C:T	2	LOC_Os01g65780	glycosyl transferase, putative, expressed
14	SNP100416	38200840	0.356	A:C	2	LOC_Os01g65780	glycosyl transferase, putative, expressed
15	SNP100417	38203222	0.356	A:C	2	LOC_Os01g65780	glycosyl transferase, putative, expressed
16	SNP100428	38206834	0.298	T:A	2	LOC_Os01g65780	glycosyl transferase, putative, expressed
17	SNP100429	38207897	0.358	A:C	2	LOC_Os01g65780	glycosyl transferase, putative, expressed
18	SNP100430	38208624	0.378	C:A	2	LOC_Os01g65780	glycosyl transferase, putative, expressed
19	SNP100431	38209104	0.356	A:C	-	LOC_Os01g65780	glycosyl transferase, putative, expressed
20	SNP100432	38209439	0.403	G:C	3	LOC_Os01g65790	pectin esterase, putative, expressed
21	SNP100433	38210539	0.376	T:C	3	LOC_Os01g65790	pectin esterase, putative, expressed
22	SNP100435	38213046	0.356	A:C	3	LOC_Os01g65800	powdery mildew resistant protein 5, putative, expressed
23	SNP100436	38213116	0.371	C:A	3	LOC_Os01g65800	powdery mildew resistant protein 5, putative, expressed
24	SNP100437	38213361	0.376	C:A	3	LOC_Os01g65800	powdery mildew resistant protein 5, putative, expressed
25	SNP100438	38217324	0.356	A:C	-	-	-
26	SNP100439	38218006	0.088	A:C	-	-	-
27	SNP100440	38218028	0.464	C:T	4	LOC_Os01g65810	expressed protein
28	SNP100441	38218034	0.298	G:C	4	LOC_Os01g65810	expressed protein
29	SNP100442	38218092	0.097	C:T	5	LOC_Os01g65810	expressed protein
30	SNP100443	38218116	0.345	C:T	5	LOC_Os01g65810	expressed protein

## Sheet: Table S5
Table S5 List of candidate gene from LD Block nearby LOC_Os06g04200
No.	Name	Position	MAF	Alleles	Block	Locus	Description
1	SNP516692	1732594	0.185	A:C	1	-	-
2	SNP516693	1732686	0.185	A:C	1	-	-
3	SNP516694	1732811	0.388	G:T	1	-	-
4	SNP516695	1732828	0.185	G:A	1	-	-
5	SNP516696	1733009	0.135	G:A	1	-	-
6	SNP516697	1733997	0.427	C:A	1	LOC_Os06g04150	magnesium-protoporphyrin O-methyltransferase, putative, expressed
7	SNP516702	1736743	0.185	A:C	1	LOC_Os06g04169	hydrolase, alpha/beta fold family domain containing protein, expressed
8	SNP516703	1736938	0.427	A:T	1	LOC_Os06g04169	hydrolase, alpha/beta fold family domain containing protein, expressed
9	SNP516704	1737028	0.185	A:C	1	LOC_Os06g04169	hydrolase, alpha/beta fold family domain containing protein, expressed
10	SNP516705	1737366	0.427	G:A	1	LOC_Os06g04169	hydrolase, alpha/beta fold family domain containing protein, expressed
11	SNP516706	1737998	0.185	A:C	1	LOC_Os06g04169	hydrolase, alpha/beta fold family domain containing protein, expressed
12	SNP516707	1738187	0.09	G:A	1	LOC_Os06g04169	hydrolase, alpha/beta fold family domain containing protein, expressed
13	SNP516708	1738266	0.172	A:C	1	LOC_Os06g04169	hydrolase, alpha/beta fold family domain containing protein, expressed
14	SNP516709	1738493	0.185	A:C	1	LOC_Os06g04169	hydrolase, alpha/beta fold family domain containing protein, expressed
15	SNP516710	1738560	0.386	G:A	1	LOC_Os06g04169	hydrolase, alpha/beta fold family domain containing protein, expressed
16	SNP516711	1738798	0.429	A:C	1	LOC_Os06g04169	hydrolase, alpha/beta fold family domain containing protein, expressed
17	SNP516712	1738803	0.185	A:C	1	LOC_Os06g04169	hydrolase, alpha/beta fold family domain containing protein, expressed
18	SNP516713	1739256	0.137	A:C	1	LOC_Os06g04169	hydrolase, alpha/beta fold family domain containing protein, expressed
19	SNP516714	1739359	0.182	A:C	1	LOC_Os06g04169	hydrolase, alpha/beta fold family domain containing protein, expressed
20	SNP516715	1739389	0.155	A:C	1	LOC_Os06g04169	hydrolase, alpha/beta fold family domain containing protein, expressed
21	SNP516716	1739543	0.182	A:G	1	LOC_Os06g04169	hydrolase, alpha/beta fold family domain containing protein, expressed
22	SNP516717	1739743	0.118	T:A	1	LOC_Os06g04169	hydrolase, alpha/beta fold family domain containing protein, expressed
23	SNP516718	1740167	0.429	G:A	1	LOC_Os06g04169	hydrolase, alpha/beta fold family domain containing protein, expressed
24	SNP516719	1740286	0.388	C:T	1	LOC_Os06g04169	hydrolase, alpha/beta fold family domain containing protein, expressed
25	SNP516720	1740760	0.429	A:G	1	LOC_Os06g04169	hydrolase, alpha/beta fold family domain containing protein, expressed
26	SNP516721	1742115	0.431	G:C	1	LOC_Os06g04169	hydrolase, alpha/beta fold family domain containing protein, expressed
27	SNP516722	1743029	0.427	C:A	1	-	-
28	SNP516723	1743153	0.427	G:A	1	-	-
29	SNP516724	1743354	0.388	A:C	1	-	-
30	SNP516776	1754453	0.363	T:A	1	LOC_Os06g04190	rad1, putative, expressed
31	SNP516777	1755280	0.24	A:C	1	LOC_Os06g04190	rad1, putative, expressed
32	SNP516778	1755281	0.309	A:C	1	LOC_Os06g04190	rad1, putative, expressed
33	SNP516779	1755285	0.365	A:C	1	LOC_Os06g04190	rad1, putative, expressed
34	SNP516780	1755645	0.453	C:T	1	LOC_Os06g04190	rad1, putative, expressed
35	SNP516781	1756942	0.453	C:A	1	LOC_Os06g04190	rad1, putative, expressed
36	SNP516782	1757530	0.365	A:C	1	LOC_Os06g04190	rad1, putative, expressed
37	SNP516783	1758609	0.185	A:C	1	LOC_Os06g04190	rad1, putative, expressed
38	SNP516784	1758698	0.18	C:T	1	LOC_Os06g04190	rad1, putative, expressed
39	SNP516785	1760826	0.451	C:A	1	LOC_Os06g04190	rad1, putative, expressed
40	SNP516786	1761248	0.367	A:C	1	-	-
41	SNP516787	1761264	0.455	T:C	1	-	-
42	SNP516788	1761270	0.453	G:A	1	-	-
43	SNP516789	1761283	0.451	C:A	1	-	-
44	SNP516790	1761315	0.455	G:T	1	-	-
45	SNP516803	1765761	0.281	G:T	1	LOC_Os06g04200	starch synthase, putative, expressed
46	SNP516804	1765887	0.33	A:C	1	LOC_Os06g04200	starch synthase, putative, expressed
47	SNP516805	1766058	0.485	C:A	1	LOC_Os06g04200	starch synthase, putative, expressed
48	SNP516806	1766318	0.219	A:C	2	LOC_Os06g04200	starch synthase, putative, expressed
49	SNP516807	1767006	0.18	A:C	2	LOC_Os06g04200	starch synthase, putative, expressed
50	SNP516808	1767284	0.185	A:C	2	LOC_Os06g04200	starch synthase, putative, expressed
51	SNP516809	1767937	0.386	C:A	2	LOC_Os06g04200	starch synthase, putative, expressed
52	SNP516810	1769158	0.451	C:A	3	LOC_Os06g04200	starch synthase, putative, expressed
53	SNP516811	1769205	0.455	A:G	3	LOC_Os06g04200	starch synthase, putative, expressed
54	SNP516812	1769256	0.328	A:G	4	LOC_Os06g04200	starch synthase, putative, expressed
55	SNP516813	1769727	0.185	A:G	4	LOC_Os06g04200	starch synthase, putative, expressed
56	SNP516814	1770035	0.206	A:C	4	LOC_Os06g04200	starch synthase, putative, expressed

## Sheet: Table S6
Table S6 List of candidate gene from LD Block nearby LOC_Os11g01580
No.	Name	Position	MAF	Alleles	Block	Locus	Description
1	SNP901935	298551	0.5	A:A	-	-	-
2	SNP901936	300070	0.279	C:T	1	LOC_Os11g01510	ubiquitin-activating enzyme, putative, expressed
3	SNP901937	301568	0.474	A:C	1	LOC_Os11g01510	ubiquitin-activating enzyme, putative, expressed
4	SNP901938	301598	0.472	A:G	1	LOC_Os11g01510	ubiquitin-activating enzyme, putative, expressed
5	SNP901939	302016	0.127	G:T	-	-	-
6	SNP901940	302234	0.172	T:G	-	-	-
7	SNP901941	302267	0.099	G:C	-	-	-
8	SNP901942	302399	0.481	A:G	2	-	-
9	SNP901971	305084	0.457	T:C	2	LOC_Os11g01530	ferritin-1, chloroplast precursor, putative, expressed
10	SNP901972	305244	0.315	A:G	-	LOC_Os11g01530	ferritin-1, chloroplast precursor, putative, expressed
11	SNP901973	307278	0.47	A:T	3	LOC_Os11g01530	ferritin-1, chloroplast precursor, putative, expressed
12	SNP901974	307333	0.468	A:T	3	LOC_Os11g01530	ferritin-1, chloroplast precursor, putative, expressed
13	SNP901975	307985	0.472	C:A	3	-	-
14	SNP901976	308039	0.474	A:C	3	-	-
15	SNP901977	308206	0.474	C:T	3	-	-
16	SNP901978	308347	0.474	A:C	3	-	-
17	SNP901979	308503	0.474	A:C	3	-	-
18	SNP901980	308510	0.474	A:C	3	-	-
19	SNP901981	308518	0.474	A:C	3	-	-
20	SNP901982	309143	0.472	T:C	3	LOC_Os11g01540	expressed protein
21	SNP901983	309442	0.457	A:C	3	LOC_Os11g01540	expressed protein
22	SNP901984	309966	0.472	A:T	3	LOC_Os11g01540	expressed protein
23	SNP901985	314225	0.474	A:C	3	-	-
24	SNP901986	314493	0.064	A:C	-	-	-
25	SNP901987	314510	0.296	C:A	-	-	-
26	SNP901988	314609	0.47	A:C	4	LOC_Os11g01550	DUF260 domain containing protein, putative, expressed
27	SNP901989	314706	0.412	C:A	4	LOC_Os11g01550	DUF260 domain containing protein, putative, expressed
28	SNP901990	315237	0.273	A:T	4	LOC_Os11g01550	DUF260 domain containing protein, putative, expressed
29	SNP902067	328342	0.225	A:C	5	-	-
30	SNP902068	328344	0.223	C:A	5	-	-
31	SNP902069	328734	0.474	A:C	5	-	-
32	SNP902070	329923	0.455	A:G	5	LOC_Os11g01570	PMR5, putative, expressed
33	SNP902071	330134	0.433	A:C	5	LOC_Os11g01570	PMR5, putative, expressed
34	SNP902072	330614	0.453	C:A	5	LOC_Os11g01570	PMR5, putative, expressed
35	SNP902073	330847	0.453	C:A	5	LOC_Os11g01570	PMR5, putative, expressed
36	SNP902074	331030	0.453	C:A	5	LOC_Os11g01570	PMR5, putative, expressed
37	SNP902075	331602	0.453	C:A	5	LOC_Os11g01570	PMR5, putative, expressed
38	SNP902087	334107	0.097	G:A	-	LOC_Os11g01580	sodium/calcium exchanger protein, putative, expressed
39	SNP902088	334302	0.345	A:C	6	LOC_Os11g01580	sodium/calcium exchanger protein, putative, expressed
40	SNP902089	334530	0.339	A:C	6	LOC_Os11g01580	sodium/calcium exchanger protein, putative, expressed
41	SNP902090	334582	0.356	A:C	6	LOC_Os11g01580	sodium/calcium exchanger protein, putative, expressed
42	SNP902091	334619	0.27	A:C	6	LOC_Os11g01580	sodium/calcium exchanger protein, putative, expressed
43	SNP902092	334652	0.217	A:C	6	LOC_Os11g01580	sodium/calcium exchanger protein, putative, expressed
44	SNP902093	334741	0.146	A:C	6	LOC_Os11g01580	sodium/calcium exchanger protein, putative, expressed
45	SNP902094	334806	0.15	A:C	-	LOC_Os11g01580	sodium/calcium exchanger protein, putative, expressed

## Sheet: Table S7
Table S7 List of 100 rice cultivars (Population I) used for validation of molecular markers
No.	GS. No.	Cultvar	% AAC	% RAG	% SAG	% RS	Cluster Group	PCR-RFLP patterns of Marker (band)
								Marker I	Marker ll
62	24834	Gam Meuang Nan	7.04023	19.282	10.606	2.268	1	triple	single
57	24824	Khao' Niaw Dam Chaw Mai Pai	7.23563	19.936	13.626	2.262	1	triple	single
45	3504	Niaw Khiaw Ngoo	7.58046	18.96	12.68	2.262	2	triple	single
46	6015	Lai Maejo	7.61494	19.38	12.108	2.24	1	triple	single
35	12399	Niaw Bai Si	7.67241	19.686	13.036	2.35	2	triple	single
56	24823	Khao' Niaw Dam Maw	7.74138	17.9	8.876	2.28	1	triple	single
74	24652	Khitom Luang	7.93678	19.102	12.262	2.15	1	triple	single
44	3173	Ma Hah Wong	7.94828	18.046	12.05	2.29	2	triple	single
49	18998	San-Pah-Tawng Luang	8.04023	17.762	12.386	2.29	2	triple	single
64	24840	Niaw Dam Hawm Poo Khiaw	8.06322	18.522	11.866	2.28	1	triple	single
60	24832	Hawm Nahng Nuan	8.13218	19.03	12.042	2.282	1	triple	single
50	19742	Loei	8.14368	17.29	12.656	2.246	1	triple	single
61	24833	Gam Nai Prom	8.15517	17.548	12.986	2.22	1	triple	single
54	24561	Mali	8.17816	20.322	12.222	2.286	1	triple	single
72	24648	Lon Lao	8.25862	20.108	12.616	2.172	2	triple	single
75	24653	Plah Kheng	8.31609	18.826	11.782	2.196	1	triple	single
76	24657	Lawd Gwian	8.35057	19.618	11.418	2.212	2	triple	single
78	24660	It Khao	8.39655	18.97	12.05	2.198	2	triple	single
73	24649	Gled Tow	8.40805	19.036	11.666	2.162	1	triple	single
79	24662	Khao' Pan	8.59195	20.265	11.589	2.22557	2	triple	single
58	24825	Khao' Niaw Daeng Grahm Raed	8.61494	19.9	13.418	2.29	2	triple	single
69	24644	Kaset Daw	8.63793	18.568	11.802	2.268	1	triple	single
71	24647	Kam Pai	8.63793	21.126	12.188	2.202	2	triple	single
63	24835	Gam Chiang Mai Ton Khiaw	8.64943	20.492	11.322	2.29	1	triple	single
88	-	Gam Nahng Pa-yah	8.64943	21.1493	11.7261	2.18737	1	triple	single
77	24658	E-Meud	8.67241	20.142	11.656	2.186	1	triple	single
95	-	Dam Dahng	8.67241	23.0455	9.90472	2.14523	1	triple	single
98	9742	Chaw Pli Khao	8.74138	23.015	12.3063	2.256	1	triple	single
67	24633	Daw Daeng	8.77586	19.092	11.44	2.25	1	triple	single
52	24554	Nguang Chahng	8.79885	19.404	11.59	2.272	1	triple	single
70	24646	Daw Yuan	8.82184	20.628	11.838	2.21	2	triple	single
68	24642	Pra In	8.91379	17.872	12.266	2.266	1	triple	single
80	24664	Ma Fai Dam	8.94828	19.0019	12.5576	2.23752	3	triple	single
87	-	Niaw Sew Daeng	8.97126	21.1071	11.5236	2.15736	1	triple	single
82	24729	Nahng Dam	8.98276	19.6429	12.286	2.23793	2	triple	single
92	-	Gam Noi	9.06322	21.2181	11.2808	2.18354	1	triple	single
97	4490	Gam Feuang	11.0862	19.157	13.8549	2.1981	2	triple	single
53	24558	Mali Dam	13.8103	19.39	11.638	2.47	1	double	single
90	-	Sang Yod	14.9828	22.3932	8.84238	2.32873	1	double	triple
37	20547	Khao Mali	15.408	19.282	11.168	2.674	1	double	single
36	18431	Khao Dawk Mali 105	15.6264	20.0476	11.428	2.526	1	double	single
65	24565	Daeng Hawm Gulahb	16.3506	18.968	13.35	2.476	2	double	single
94	-	Riceberry	16.6149	19.3081	13.4104	2.27102	3	triple	single
83	24762	Hawm Mali Daeng	17.1322	20.7511	11.5651	2.34587	1	double	single
81	24711	Mali Daeng Bow	17.454	19.6717	13.1173	2.35313	2	double	single
86	23898	Pathumthani 1	18.4655	21.4821	9.97249	2.84718	1	triple	single
100	-	CH1	18.8678	19.1527	11.4038	2.76099	3	triple	single
99	-	Tab Tim Chumpae (RD69)	19.2471	21.1195	9.68063	2.29309	1	double	triple
93	-	Mali Dam	19.3506	20.9029	11.2454	2.77808	4	triple	single
31	1507	Khao Bow 466-2-279	21.1552	19.386	11.376	3.1	5	double	triple
89	-	Hawm Gulahb Daeng	26.6724	18.9471	13.448	3.22303	5	double	triple
30	1191	Ngah Chahng 372	26.7759	20.61	11.506	3.54	5	double	triple
7	1516	BKN55-11-108	26.8678	16.571	14.3309	3.59432	4	double	triple
6	1326	Leuang 1-6	26.9483	18.0823	12.6792	3.31227	4	double	triple
47	9264	Jed Ruang	26.9483	19.386	11.272	3.392	5	double	triple
28	21332	Nok Kao	26.9828	19.316	13.302	3.238	4	double	triple
3	1110	Tah Mahk 102-10-5	26.9943	16.8534	10.0844	3.53656	4	double	triple
40	1210	Nahng Mon S-4	27.0862	19.122	12.222	3.576	5	double	triple
5	1273	Pak Sian 199-33-30	27.1207	17.5583	12.3235	3.60708	4	double	triple
9	3038	Leuang Rai La Gwian	27.2011	17.7008	10.9528	3.51213	5	double	triple
29	21334	Med Ma Kheua	27.2241	19.568	12.386	3.456	4	double	triple
4	1237	Khao Nah Prang 126-18E-160	27.2701	16.0298	9.41783	3.64055	4	double	triple
27	14148	Pin Gaew	27.4885	20.5	13.932	3.47	4	double	triple
18	3675	Khao Puang	27.5345	17.4824	12.1622	3.60967	4	double	triple
23	9583	Khao Gaw Diaw	27.6034	19.85	11.348	3.662	5	double	triple
91	-	Hawm Mali Daeng	27.6954	17.5261	11.2782	3.38946	5	double	single
39	1164	Nam Dawk Mai 595	27.7299	17.982	12.812	3.574	5	double	triple
42	2044	Chaw Ma Gawk Klahng	27.7414	18.882	12.628	3.546	5	double	triple
19	3721	Khao' Chawad	27.7529	17.6421	12.4893	3.55791	5	double	triple
17	3520	Khao' Prae	27.7759	17.3177	10.9635	3.36625	5	double	triple
22	6851	Ti Nueng	27.8103	19.222	12.224	3.692	4	double	triple
55	24811	E-Khiaw Nawn Tung	27.9828	19.962	11.196	3.412	5	double	triple
41	2023	Nahng Chalawng	28.0057	19.036	12.302	3.672	5	double	triple
43	2731	Khao Gaw Diaw	28.0862	20.182	11.52	3.706	4	double	triple
2	1066	Leuang Nuan 807	28.1322	17.5921	12.7153	3.70293	4	double	triple
15	3517	Wad Jan	28.3851	19.4298	11.4792	3.94714	4	double	triple
66	24596	Bahng Taen	28.3851	19.38	12.322	3.5	4	double	triple
14	3513	Khao' Kad	28.6494	18.9445	8.53945	3.95915	3	double	triple
96	3321	Gam Liaw	28.6954	18.1215	12.1659	3.60616	5	double	triple
20	3802	Khiaw Yai	28.7529	18.8874	12.6778	3.72956	5	double	triple
11	3416	Tah Khui	28.8793	17.1264	13.2225	3.99431	4	double	triple
33	12340	Jek Chuey	28.9023	20.366	11.106	3.522	4	double	triple
25	10661	Hawm Surin	29.1207	21.538	11.794	3.964	4	double	triple
16	3519	Gra Pow	29.1782	17.0581	10.3557	3.71251	4	double	triple
59	24827	Khao' Niaw Dam 4	29.1897	19.36	10.72	3.538	5	double	triple
38	1094	Khao Jampi 54-8-60	29.4195	19.19	11.746	3.654	4	double	triple
26	12936	Khao Hah Roi	29.7069	20.712	10.526	3.67	5	double	triple
21	6169	Leuang Hahng Mah	29.7644	20.078	12.342	3.98	4	double	triple
34	12932	Khao Choo Chahd	29.8793	19.97	11.876	3.85	5	double	triple
1	1000	NIC39	29.9943	17.623	11.4821	3.82591	4	double	triple
12	3452	Tawng Kam	30.3046	18.0645	13.808	4.17339	4	double	triple
51	24545	Alham	30.408	19.826	11.376	4.16	4	double	triple
84	24783	Leuang Bahn Sang	30.5575	17.9511	14.4383	3.78523	5	double	triple
8	3034	Leuang Tah Aiam	30.9023	18.1827	12.7353	4.30284	4	double	triple
13	3512	Leuang Bai Man	30.9368	18.1795	13.3442	3.82881	5	double	triple
24	10651	Khao Tah Ex	31.1092	19.624	11.774	4.314	4	double	triple
85	24788	Dawk Mai Jan	31.546	17.9385	14.191	4.01542	4	double	triple
32	7252	Yai Graeng	31.6379	20.192	10.95	4.11	4	double	triple
10	3408	Ta Nod	31.7069	21.3647	13.0838	4.49967	4	double	triple
48	10049	Aew Mod Daeng	32.7299	17.77	12.032	4.336	4	double	triple

## Sheet: Table S8
Table S8 List of 100 rice cultivars (Population II) used for validation of molecular markers
No.	GS. No.	Cultvar	% AAC	% RAG	% SAG	% RS	Cluster Group	PCR-RFLP patterns of Marker (band)
								Marker I	Marker ll
1	2063	Khiaw Hahng Mah	31.4512	19.1325	15.07	4.7125	-	double	triple
2	5583	Hahng Nahk	15.4817	20.78	12.3375	2.67	-	double	triple
3	7214	Leuang Puang Tawng	32.1843	18.965	13.5875	5.77	-	double	triple
4	20375	Pratahn Ban Bung	19.2071	20.3825	14.36	2.8425	-	triple	single
5	21792	Daw Sahm Deuan	29.7696	19.4675	14.0225	4.515	-	double	triple
6	23266	Plah Sew Dam	6.74446	21.1375	12.755	1.8375	-	triple	single
7	2975	Luang Pratahn	29.8055	19.4075	15.6975	5.3	-	double	triple
8	6152	Khao Gaew	28.9078	18.955	13.79	5.285	-	double	triple
9	12616	Leuang Ngahm	25.6852	20.8325	13.4125	3.3425	-	double	triple
10	5639	E-Mum	20.2244	20.085	12.695	3.1525	-	triple	single
11	12159	Pawng Aew	8.91382	22.0425	11.3325	1.815	-	triple	single
12	12160	Dawk Khah	6.81927	21.3925	12.255	1.8625	-	triple	single
13	12177	Rahk Haeng	6.34051	22.645	11.6175	1.88	-	triple	single
14	12503	Khao Kod	20.5296	19.19	12.8725	4.45	-	double	triple
15	13967	Pra In	7.34291	23.555	14.175	1.9175	-	double	triple
16	13981	In Paeng	6.7295	22.98	11.6525	1.9475	-	triple	single
17	13987	Sam Ahang	6.96888	20.4625	12.79	1.8775	-	triple	single
18	14082	E-Lai	6.23579	20.2325	11.7125	1.9075	-	triple	single
19	15905	Gra Dahd	28.7582	18.68	14.4575	5.655	-	double	triple
20	19877	Khao Bahn Pod	29.7457	18.2525	13.9525	5.2925	-	double	triple
21	21695	Tah Bahn	7.05865	20.7775	11.285	1.9225	-	triple	single
22	21706	Mahk Yom	6.44524	20.5425	10.95	1.89	-	triple	single
23	21707	Hahng Mah Nai	6.1161	21.02	13.7725	1.87	-	triple	single
24	21708	Khitom Khao	5.81688	20.7425	15.38	1.8375	-	triple	single
25	22046	Leuang Dong	27.292	19.4725	15.4125	5.63	-	double	triple
26	22206	Plah Sew	6.41532	21.06	12.2725	1.8575	-	triple	single
27	22834	Ruang Diaw	6.49013	20.6825	12.5475	1.9825	-	triple	single
28	22836	Lao Taek	6.35548	20.8775	11.6375	1.8475	-	double	single
29	22850	Daeng Nah	26.933	19.955	13.9675	5.4475	-	double	triple
30	23233	Puang Hahng Nahk	6.13106	19.5225	13.8575	1.895	-	triple	single
31	588	Leuang Noi 31-1-39	29.7008	18.24	13.36	5.8725	-	double	triple
32	1693	Jud Mawn	27.2472	19.6025	14.8775	5.875	-	double	triple
33	1697	Khao Sa Nguan	26.6936	18.7325	14.4775	5.825	-	double	triple
34	2042	Chaw Ma Gawk	26.0353	19.9525	15.2075	5.85	-	double	triple
35	5650	Ma Fai	7.71694	21.05	10.4575	1.8325	-	triple	single
36	1578	Ta Pow Gaew 161	31.3555	19.1775	14.05	5.1225	-	double	triple
37	3226	Khaw Gon Jud	29.611	16.2125	13.53	5.6175	-	double	triple
38	3241	Plah Khaeng	8.15081	22.475	13.8325	1.59	-	triple	single
39	5580	Muay Hin	7.5374	21.3875	15.245	1.5975	-	triple	single
40	5681	Leuang Pratew	29.1622	18.6175	12.3	5.3975	-	double	triple
41	5699	Sao Nueng	5.1137	21.8575	13.3275	1.61	-	triple	single
42	6425	Khao Nuan	29.0425	17.755	11.6725	5.9775	-	double	triple
43	8100	Ai Tai	6.1161	23.345	13.3707	1.58	-	double	triple
44	10917	Tawng Rahk Sai	26.5889	16.2225	13.2875	6.3	-	double	triple
45	15127	Dawk Mai	9.60203	22.904	14.9505	1.885	-	double	triple
46	21775	Leuang Pahk Chong	29.9551	17.755	10.85	6.0375	-	double	triple
47	21782	Leuang Chumpae	27.2172	17.755	11.6725	5.96	-	double	triple
48	21790	Leuang Kamin	28.4141	18.115	13.3707	4.7525	-	double	triple
49	22357	Ta Pow Lom	26.0883	17.76	11.67	5.9675	-	double	triple
50	22358	Khao Ah-Gahd	21.9439	18.455	15.245	4.8725	-	double	triple
51	22366	Sai Yud	23.7776	15.69	13.655	6.24	-	double	triple
52	22367	Di Si	21.8694	18.0632	14.6273	4.705	-	double	triple
53	22379	Nah Khawan	23.5242	15.745	13.0863	6.225	-	double	triple
54	22391	Med Makham	25.1193	17.76	11.67	5.9775	-	double	triple
55	22395	Hah Ruang	27.0125	17.76	11.67	5.715	-	double	triple
56	22817	Daw Dawk Mai	6.66966	23.5727	10.906	1.6475	-	double	triple
57	22835	Mahk Nam	6.96888	22.969	11.1995	1.5175	-	triple	single
58	23113	Khao' Gam	7.58229	21.2812	13.3707	1.6225	-	triple	single
59	23114	E-Khao Yai	8.3453	20.8004	14.1126	1.67	-	triple	single
60	23189	Kaset Daw	5.66727	22.969	14.9505	1.6325	-	triple	single
61	23191	Gam Pai	10.1556	21.2706	14.41	1.7375	-	triple	single
62	3151	Nahng Nuan	19.7823	18.4122	13.8575	4.77333	-	double	triple
63	3116	Sew Mae Jan	14.9431	21.3482	12.6246	2.725	-	triple	single
64	23898	Pathumthani 1	22.7528	21.5759	13.4125	3.2975	1	triple	single
65	1581	Pin Gaew 56	17.6506	17.5835	10.9575	5.3425	-	double	triple
66	1961	Khai Mod Rin	24.4335	17.76	11.67	5.9825	-	double	single
67	10049	Aew Mod Daeng	24.195	17.76	11.67	5.9475	4	double	triple
68	2006	Nahng Ngahm	24.7018	18.6122	11.6525	4.8275	-	double	triple
69	2069	Puang Wahn	25.0596	18.8185	12.615	4.86	-	double	triple
70	2387	Jek Chuey	27.251	18.2091	12.0676	5.605	-	double	triple
71	2534	Khao Gaw Diaw	20.155	18.1267	10.8025	5.55	-	double	triple
72	2601	RD9	23.8372	18.083	11.7102	5.595	-	double	triple
73	3031	Bun Mah	28.071	17.5835	10.9575	5.5125	-	triple	single
74	3230	Jao Dam	22.9473	20.085	12.415	3.1225	-	triple	triple
75	3271	Dam Dahng	6.66966	22.3475	13.0777	1.74	-	triple	single
76	3285	Jao Dawk Khao	26.2671	18.0535	10.9575	5.5325	-	double	triple
77	3637	Toon Chalawng	25.9994	20.2433	13.79	3.36	-	double	triple
78	3810	Khao Taeng Mo	24.3986	20.5141	13.0269	3.2925	-	triple	triple
79	4000	RD19	27.8026	17.678	11.4613	5.64	-	double	triple
80	3999	RD17	27.1318	18.6357	11.0456	4.98	-	double	triple
81	4490	Gam Feuang	21.2268	19.7075	12.2768	3.06	2	triple	single
82	4790	RD10	6.89408	22.1325	12.6557	1.785	-	triple	single
83	4793	RD25	25.3262	19.9666	10.563	3.4125	-	double	single
84	5533	Khao Luang	25.1317	19.2275	11.9736	3.11	-	double	triple
85	5545	Tah Jeua	24.7427	20.2956	11.9652	3.305	-	double	triple
86	5551	Leuang Kwai Lah	26.7889	19.1325	10.8778	4.9275	-	double	triple
87	6440	Luang Pratahn	26.0892	19.7836	13.1358	3.375	-	double	triple
88	6812	LeuangGaew	23.2166	19.8977	14.2957	3.3275	-	triple	triple
89	7125	RD27	24.9072	19.8176	12.0761	3.35	-	double	triple
90	7293	Leuang Plah Gim	28.068	18.4625	10.9419	4.765	-	double	triple
91	9362	Khao Puang	32.5224	17.4185	11.025	5.69	-	double	triple
92	9742	Chaw Pli Khao	7.65709	20.7081	12.0761	1.6175	1	triple	single
93	14154	Leuang Bai Lod	24.666	17.15	11.99	5.8275	-	double	triple
94	14155	Leuang Bai Jaek	28.5674	17.6685	11.5	5.715	-	double	triple
95	16232	Hantra 60	24.9521	19.8018	12.2826	3.31	-	double	triple
96	20712	Chai Nat 1	29.02	17.76	10.85	6.105	-	double	triple
97	21240	Niaw Dam Lai	10.6643	21.8262	12.7726	2.0625	-	triple	single
98	21963	Look Daeng Pattani	34.5871	16.93	12.12	5.7825	-	double	triple
99	22653	Gaen Jan	29.7534	17.58	12.2225	5.6	-	double	triple
100	12155	Daw Khao	9.56617	21.4893	12.944	1.9175	-	triple	single

## Sheet: Table S9
Table S9 List of all rice population used for analysis of developed molecular markers
No.	GS. No.	Cultivar	Group
1	3408	Ta Nod	high AAC
2	10651	Khao Tah Ex	high AAC
3	10720	Pradoo Daeng	high AAC
4	24789	Leuang Awn	high AAC
5	7025	Loi Hah Ruang	high AAC
6	3504	Niaw Khiaw Ngoo	low AAC
7	6015	Lai Maejo	low AAC
8	24825	Khao' Niaw Daeng Grahm Raed	low AAC
9	24835	Gam Chiang Mai Ton Khiaw	low AAC
10	-	Tab Tim Chumpae (RD69)	low AAC
